# Supplementary material for: Spine-like Joint Link Mechanism to Design Wearable Assistive Devices
Source: Sensors (Basel). 2022 Mar 17;22(6):2314. doi: 10.3390/s22062314 (PMC8951149; doi:10.3390/s22062314)
Supplement: Supplementary file 1 [file sensors-22-02314-s001.zip]

Archive with 1 entries (1 files):
- sensors-1599070-supplementary.mp4
